# Supplementary material for: Enhancing Well-Being: A Comparative Study of Virtual Reality Chromotherapy Rooms with Static, Dynamic, and Empty Environments
Source: Sensors (Basel). 2024 Mar 7;24(6):1732. doi: 10.3390/s24061732 (PMC10974640; doi:10.3390/s24061732)
Supplement: Supplementary file 1 [file sensors-24-01732-s001.zip]

Archive with 1 entries (1 files):
- sensors-2856522-supplementary.mp4
